# Supplementary material for: Lifestyle Factors Associated with Children’s and Adolescents’ Adherence to the Mediterranean Diet Living in Mediterranean Countries: The DELICIOUS Project
Source: Nutrients. 2024 Dec 25;17(1):26. doi: 10.3390/nu17010026 (PMC11722675; doi:10.3390/nu17010026)
Supplement: Supplementary file 1 [file nutrients-17-00026-s001.zip]

Archive with 1 entries (1 files):
- nutrients-3345510-supplementary.pdf
